# Supplementary material for: Sucrose Synthase Enhances Hull Size and Grain Weight by Regulating Cell Division and Starch Accumulation in Transgenic Rice
Source: Int J Mol Sci. 2019 Oct 9;20(20):4971. doi: 10.3390/ijms20204971 (PMC6829484; doi:10.3390/ijms20204971)
Supplement: Supplementary file 1 [file ijms-20-04971-s001.zip]

Archive with 1 entries (1 files):
- ijms-607549-supplementary.ppt
